# Supplementary material for: Potamophylax coronavirus sp. n. (Trichoptera: Limnephilidae), a new species from Bjeshkët e Nemuna National Park in the Republic of Kosovo, with molecular and ecological notes
Source: Biodivers Data J. 2021 Apr 7;9:e64486. doi: 10.3897/BDJ.9.e64486 (PMC8046748; doi:10.3897/BDJ.9.e64486)
Supplement: XML Treatment for Potamophylax coronavirus [file BDJ.9.e64486-treatment1.xml]

<!DOCTYPE tp:taxon-treatment
  PUBLIC "-//TaxonX//DTD Taxonomic Treatment Publishing DTD v0 20100105//EN" "tax-treatment-NSO.dtd">
<tp:taxon-treatment xmlns:tp="http://www.plazi.org/taxpub"><tp:treatment-meta><mixed-citation publication-type="journal"><person-group><name><surname>Ibrahimi</surname><given-names>Halil</given-names></name><name><surname>Bilalli</surname><given-names>Astrit</given-names></name><name><surname>Vitecek</surname><given-names>Simon</given-names></name><name><surname>Pauls</surname><given-names>Steffen U.</given-names></name><name><surname>Erzinger</surname><given-names>Felicitas</given-names></name><name><surname>Gashi</surname><given-names>Agim</given-names></name><name><surname>Grapci Kotori</surname><given-names>Linda</given-names></name><name><surname>Geci</surname><given-names>Donard</given-names></name><name><surname>Musliu</surname><given-names>Milaim</given-names></name><name><surname>Kasumaj</surname><given-names>Edison</given-names></name></person-group><article-title><italic><tp:taxon-name><tp:taxon-name-part taxon-name-part-type="genus" reg="Potamophylax">Potamophylax</tp:taxon-name-part> <tp:taxon-name-part taxon-name-part-type="species" reg="coronavirus">coronavirus</tp:taxon-name-part></tp:taxon-name></italic> sp. n. (<tp:taxon-name><tp:taxon-name-part taxon-name-part-type="order">Trichoptera</tp:taxon-name-part></tp:taxon-name>: <tp:taxon-name><tp:taxon-name-part taxon-name-part-type="family">Limnephilidae</tp:taxon-name-part></tp:taxon-name>), a new species from Bjeshkët e Nemuna National Park in the Republic of Kosovo, with molecular and ecological notes</article-title><source>Biodivers Data J</source><day>07</day><month>4</month><year>2021</year><volume>9</volume><pub-id pub-id-type="doi">10.3897/BDJ.9.e64486</pub-id></mixed-citation></tp:treatment-meta><tp:nomenclature><tp:taxon-name><object-id xmlns:xlink="http://www.w3.org/1999/xlink" content-type="arpha" xlink:type="simple">2834D389-6FE2-5DE0-98B3-53E102C1AFAD</object-id><tp:taxon-name-part taxon-name-part-type="genus">Potamophylax</tp:taxon-name-part> <tp:taxon-name-part taxon-name-part-type="species">coronavirus</tp:taxon-name-part><object-id xmlns:xlink="http://www.w3.org/1999/xlink" content-type="zoobank" xlink:type="simple" object-id-type="ZooBank">A0208ED4-C6EC-43FB-8FED-6E16AF16DABB</object-id></tp:taxon-name><tp:taxon-authority>Ibrahimi, Bilalli &amp; Vitecek</tp:taxon-authority><tp:taxon-status xmlns:xlink="http://www.w3.org/1999/xlink" xlink:type="simple">sp. n.</tp:taxon-status></tp:nomenclature><tp:treatment-sec sec-type="materials"><title>Materials</title><list list-type="alpha-lower" list-content="occurrences"><list-item><p><bold>Type status:</bold> <named-content xmlns:xlink="http://www.w3.org/1999/xlink" content-type="dwc:typeStatus" xlink:type="simple">Holotype</named-content>. <bold>Occurrence:</bold> recordedBy: <named-content xmlns:xlink="http://www.w3.org/1999/xlink" content-type="dwc:recordedBy" xlink:type="simple">Halil Ibrahimi</named-content>; individualCount: <named-content xmlns:xlink="http://www.w3.org/1999/xlink" content-type="dwc:individualCount" xlink:type="simple">1</named-content>; sex: <named-content xmlns:xlink="http://www.w3.org/1999/xlink" content-type="dwc:sex" xlink:type="simple">male</named-content>; lifeStage: <named-content xmlns:xlink="http://www.w3.org/1999/xlink" content-type="dwc:lifeStage" xlink:type="simple">adult</named-content>; <bold>Taxon:</bold> class: <named-content xmlns:xlink="http://www.w3.org/1999/xlink" content-type="dwc:class" xlink:type="simple"><tp:taxon-name><tp:taxon-name-part taxon-name-part-type="class">Insecta</tp:taxon-name-part></tp:taxon-name></named-content>; order: <named-content xmlns:xlink="http://www.w3.org/1999/xlink" content-type="dwc:order" xlink:type="simple"><tp:taxon-name><tp:taxon-name-part taxon-name-part-type="order">Trichoptera</tp:taxon-name-part></tp:taxon-name></named-content>; family: <named-content xmlns:xlink="http://www.w3.org/1999/xlink" content-type="dwc:family" xlink:type="simple"><tp:taxon-name><tp:taxon-name-part taxon-name-part-type="family">Limnephilidae</tp:taxon-name-part></tp:taxon-name></named-content>; genus: <named-content xmlns:xlink="http://www.w3.org/1999/xlink" content-type="dwc:genus" xlink:type="simple"><tp:taxon-name><tp:taxon-name-part taxon-name-part-type="genus">Potamophylax</tp:taxon-name-part></tp:taxon-name></named-content>; specificEpithet: <named-content xmlns:xlink="http://www.w3.org/1999/xlink" content-type="dwc:specificEpithet" xlink:type="simple"><tp:taxon-name><tp:taxon-name-part taxon-name-part-type="genus" reg="Potamophylax"/><tp:taxon-name-part taxon-name-part-type="species" reg="coronavirus">coronavirus</tp:taxon-name-part></tp:taxon-name></named-content>; taxonRank: <named-content xmlns:xlink="http://www.w3.org/1999/xlink" content-type="dwc:taxonRank" xlink:type="simple">species</named-content>; scientificNameAuthorship: <named-content xmlns:xlink="http://www.w3.org/1999/xlink" content-type="dwc:scientificNameAuthorship" xlink:type="simple">Ibrahimi, Bilalli &amp; Vitecek</named-content>; nomenclaturalCode: <named-content xmlns:xlink="http://www.w3.org/1999/xlink" content-type="dwc:nomenclaturalCode" xlink:type="simple">ICZN</named-content>; <bold>Location:</bold> continent: <named-content xmlns:xlink="http://www.w3.org/1999/xlink" content-type="dwc:continent" xlink:type="simple">Europe</named-content>; waterBody: <named-content xmlns:xlink="http://www.w3.org/1999/xlink" content-type="dwc:waterBody" xlink:type="simple">Adriatic Watershed</named-content>; country: <named-content xmlns:xlink="http://www.w3.org/1999/xlink" content-type="dwc:country" xlink:type="simple">Kosovo</named-content>; countryCode: <named-content xmlns:xlink="http://www.w3.org/1999/xlink" content-type="dwc:countryCode" xlink:type="simple">XKS</named-content>; municipality: <named-content xmlns:xlink="http://www.w3.org/1999/xlink" content-type="dwc:municipality" xlink:type="simple">Deçan</named-content>; locality: <named-content xmlns:xlink="http://www.w3.org/1999/xlink" content-type="dwc:locality" xlink:type="simple">Bjeshkët e Nemuna, Lloqan Mountain.</named-content>; verbatimLocality: <named-content xmlns:xlink="http://www.w3.org/1999/xlink" content-type="dwc:verbatimLocality" xlink:type="simple">A tributary of Lumbardhi i Deçanit River, Krojet e Ali Pashë Gucisë springs.</named-content>; verbatimElevation: <named-content xmlns:xlink="http://www.w3.org/1999/xlink" content-type="dwc:verbatimElevation" xlink:type="simple">2066</named-content>; decimalLatitude: <named-content xmlns:xlink="http://www.w3.org/1999/xlink" content-type="dwc:decimalLatitude" xlink:type="simple">42.5491</named-content>; decimalLongitude: <named-content xmlns:xlink="http://www.w3.org/1999/xlink" content-type="dwc:decimalLongitude" xlink:type="simple">20.13833</named-content>; <bold>Event:</bold> samplingProtocol: <named-content xmlns:xlink="http://www.w3.org/1999/xlink" content-type="dwc:samplingProtocol" xlink:type="simple">entomological net</named-content>; year: <named-content xmlns:xlink="http://www.w3.org/1999/xlink" content-type="dwc:year" xlink:type="simple">2014</named-content>; month: <named-content xmlns:xlink="http://www.w3.org/1999/xlink" content-type="dwc:month" xlink:type="simple">10</named-content>; day: <named-content xmlns:xlink="http://www.w3.org/1999/xlink" content-type="dwc:day" xlink:type="simple">13</named-content>; <bold>Record Level:</bold> datasetName: <named-content xmlns:xlink="http://www.w3.org/1999/xlink" content-type="dwc:datasetName" xlink:type="simple"><tp:taxon-name><tp:taxon-name-part taxon-name-part-type="order">Trichoptera</tp:taxon-name-part></tp:taxon-name> Bjeshket e Nemuna</named-content></p></list-item><list-item><p><bold>Type status:</bold> <named-content xmlns:xlink="http://www.w3.org/1999/xlink" content-type="dwc:typeStatus" xlink:type="simple">Other material</named-content>. <bold>Occurrence:</bold> recordedBy: <named-content xmlns:xlink="http://www.w3.org/1999/xlink" content-type="dwc:recordedBy" xlink:type="simple">Halil Ibrahimi</named-content>; individualCount: <named-content xmlns:xlink="http://www.w3.org/1999/xlink" content-type="dwc:individualCount" xlink:type="simple">1</named-content>; sex: <named-content xmlns:xlink="http://www.w3.org/1999/xlink" content-type="dwc:sex" xlink:type="simple">female</named-content>; lifeStage: <named-content xmlns:xlink="http://www.w3.org/1999/xlink" content-type="dwc:lifeStage" xlink:type="simple">adult, with slightly damaged terminalia</named-content>; <bold>Taxon:</bold> class: <named-content xmlns:xlink="http://www.w3.org/1999/xlink" content-type="dwc:class" xlink:type="simple"><tp:taxon-name><tp:taxon-name-part taxon-name-part-type="class">Insecta</tp:taxon-name-part></tp:taxon-name></named-content>; order: <named-content xmlns:xlink="http://www.w3.org/1999/xlink" content-type="dwc:order" xlink:type="simple"><tp:taxon-name><tp:taxon-name-part taxon-name-part-type="order">Trichoptera</tp:taxon-name-part></tp:taxon-name></named-content>; family: <named-content xmlns:xlink="http://www.w3.org/1999/xlink" content-type="dwc:family" xlink:type="simple"><tp:taxon-name><tp:taxon-name-part taxon-name-part-type="family">Limnephilidae</tp:taxon-name-part></tp:taxon-name></named-content>; genus: <named-content xmlns:xlink="http://www.w3.org/1999/xlink" content-type="dwc:genus" xlink:type="simple"><tp:taxon-name><tp:taxon-name-part taxon-name-part-type="genus">Potamophylax</tp:taxon-name-part></tp:taxon-name></named-content>; specificEpithet: <named-content xmlns:xlink="http://www.w3.org/1999/xlink" content-type="dwc:specificEpithet" xlink:type="simple"><tp:taxon-name><tp:taxon-name-part taxon-name-part-type="genus" reg="Potamophylax"/><tp:taxon-name-part taxon-name-part-type="species" reg="coronavirus">coronavirus</tp:taxon-name-part></tp:taxon-name></named-content>; taxonRank: <named-content xmlns:xlink="http://www.w3.org/1999/xlink" content-type="dwc:taxonRank" xlink:type="simple">species</named-content>; scientificNameAuthorship: <named-content xmlns:xlink="http://www.w3.org/1999/xlink" content-type="dwc:scientificNameAuthorship" xlink:type="simple">Ibrahimi, Bilalli &amp; Vitecek</named-content>; nomenclaturalCode: <named-content xmlns:xlink="http://www.w3.org/1999/xlink" content-type="dwc:nomenclaturalCode" xlink:type="simple">ICZN</named-content>; <bold>Location:</bold> continent: <named-content xmlns:xlink="http://www.w3.org/1999/xlink" content-type="dwc:continent" xlink:type="simple">Europe</named-content>; waterBody: <named-content xmlns:xlink="http://www.w3.org/1999/xlink" content-type="dwc:waterBody" xlink:type="simple">Adriatic Watershed</named-content>; country: <named-content xmlns:xlink="http://www.w3.org/1999/xlink" content-type="dwc:country" xlink:type="simple">Kosovo</named-content>; countryCode: <named-content xmlns:xlink="http://www.w3.org/1999/xlink" content-type="dwc:countryCode" xlink:type="simple">XKS</named-content>; municipality: <named-content xmlns:xlink="http://www.w3.org/1999/xlink" content-type="dwc:municipality" xlink:type="simple">Deçan</named-content>; locality: <named-content xmlns:xlink="http://www.w3.org/1999/xlink" content-type="dwc:locality" xlink:type="simple">Bjeshkët e Nemuna, Lloqan Mountain.</named-content>; verbatimLocality: <named-content xmlns:xlink="http://www.w3.org/1999/xlink" content-type="dwc:verbatimLocality" xlink:type="simple">A tributary of Lumbardhi i Deçanit River, Krojet e Ali Pashë Gucisë springs.</named-content>; verbatimElevation: <named-content xmlns:xlink="http://www.w3.org/1999/xlink" content-type="dwc:verbatimElevation" xlink:type="simple">2066</named-content>; decimalLatitude: <named-content xmlns:xlink="http://www.w3.org/1999/xlink" content-type="dwc:decimalLatitude" xlink:type="simple">42.5491</named-content>; decimalLongitude: <named-content xmlns:xlink="http://www.w3.org/1999/xlink" content-type="dwc:decimalLongitude" xlink:type="simple">20.13833</named-content>; <bold>Event:</bold> samplingProtocol: <named-content xmlns:xlink="http://www.w3.org/1999/xlink" content-type="dwc:samplingProtocol" xlink:type="simple">entomological net</named-content>; year: <named-content xmlns:xlink="http://www.w3.org/1999/xlink" content-type="dwc:year" xlink:type="simple">2014</named-content>; month: <named-content xmlns:xlink="http://www.w3.org/1999/xlink" content-type="dwc:month" xlink:type="simple">10</named-content>; day: <named-content xmlns:xlink="http://www.w3.org/1999/xlink" content-type="dwc:day" xlink:type="simple">13</named-content>; <bold>Record Level:</bold> datasetName: <named-content xmlns:xlink="http://www.w3.org/1999/xlink" content-type="dwc:datasetName" xlink:type="simple"><tp:taxon-name><tp:taxon-name-part taxon-name-part-type="order">Trichoptera</tp:taxon-name-part></tp:taxon-name> Bjeshket e Nemuna</named-content></p></list-item><list-item><p><bold>Type status:</bold> <named-content xmlns:xlink="http://www.w3.org/1999/xlink" content-type="dwc:typeStatus" xlink:type="simple">Paratype</named-content>. <bold>Occurrence:</bold> recordedBy: <named-content xmlns:xlink="http://www.w3.org/1999/xlink" content-type="dwc:recordedBy" xlink:type="simple">Halil Ibrahimi, Agim Gashi</named-content>; individualCount: <named-content xmlns:xlink="http://www.w3.org/1999/xlink" content-type="dwc:individualCount" xlink:type="simple">2</named-content>; sex: <named-content xmlns:xlink="http://www.w3.org/1999/xlink" content-type="dwc:sex" xlink:type="simple">male</named-content>; lifeStage: <named-content xmlns:xlink="http://www.w3.org/1999/xlink" content-type="dwc:lifeStage" xlink:type="simple">adult</named-content>; <bold>Taxon:</bold> class: <named-content xmlns:xlink="http://www.w3.org/1999/xlink" content-type="dwc:class" xlink:type="simple"><tp:taxon-name><tp:taxon-name-part taxon-name-part-type="class">Insecta</tp:taxon-name-part></tp:taxon-name></named-content>; order: <named-content xmlns:xlink="http://www.w3.org/1999/xlink" content-type="dwc:order" xlink:type="simple"><tp:taxon-name><tp:taxon-name-part taxon-name-part-type="order">Trichoptera</tp:taxon-name-part></tp:taxon-name></named-content>; family: <named-content xmlns:xlink="http://www.w3.org/1999/xlink" content-type="dwc:family" xlink:type="simple"><tp:taxon-name><tp:taxon-name-part taxon-name-part-type="family">Limnephilidae</tp:taxon-name-part></tp:taxon-name></named-content>; genus: <named-content xmlns:xlink="http://www.w3.org/1999/xlink" content-type="dwc:genus" xlink:type="simple"><tp:taxon-name><tp:taxon-name-part taxon-name-part-type="genus">Potamophylax</tp:taxon-name-part></tp:taxon-name></named-content>; specificEpithet: <named-content xmlns:xlink="http://www.w3.org/1999/xlink" content-type="dwc:specificEpithet" xlink:type="simple"><tp:taxon-name><tp:taxon-name-part taxon-name-part-type="genus" reg="Potamophylax"/><tp:taxon-name-part taxon-name-part-type="species" reg="coronavirus">coronavirus</tp:taxon-name-part></tp:taxon-name></named-content>; taxonRank: <named-content xmlns:xlink="http://www.w3.org/1999/xlink" content-type="dwc:taxonRank" xlink:type="simple">species</named-content>; scientificNameAuthorship: <named-content xmlns:xlink="http://www.w3.org/1999/xlink" content-type="dwc:scientificNameAuthorship" xlink:type="simple">Ibrahimi, Bilalli &amp; Vitecek</named-content>; nomenclaturalCode: <named-content xmlns:xlink="http://www.w3.org/1999/xlink" content-type="dwc:nomenclaturalCode" xlink:type="simple">ICZN</named-content>; <bold>Location:</bold> continent: <named-content xmlns:xlink="http://www.w3.org/1999/xlink" content-type="dwc:continent" xlink:type="simple">Europe</named-content>; waterBody: <named-content xmlns:xlink="http://www.w3.org/1999/xlink" content-type="dwc:waterBody" xlink:type="simple">Adriatic Watershed</named-content>; country: <named-content xmlns:xlink="http://www.w3.org/1999/xlink" content-type="dwc:country" xlink:type="simple">Kosovo</named-content>; countryCode: <named-content xmlns:xlink="http://www.w3.org/1999/xlink" content-type="dwc:countryCode" xlink:type="simple">XKS</named-content>; municipality: <named-content xmlns:xlink="http://www.w3.org/1999/xlink" content-type="dwc:municipality" xlink:type="simple">Deçan</named-content>; locality: <named-content xmlns:xlink="http://www.w3.org/1999/xlink" content-type="dwc:locality" xlink:type="simple">Bjeshkët e Nemuna, Lloqan Mountain.</named-content>; verbatimLocality: <named-content xmlns:xlink="http://www.w3.org/1999/xlink" content-type="dwc:verbatimLocality" xlink:type="simple">A tributary of Lumbardhi i Deçanit River, Gurrat e Hasan Agës springs.</named-content>; verbatimElevation: <named-content xmlns:xlink="http://www.w3.org/1999/xlink" content-type="dwc:verbatimElevation" xlink:type="simple">2218</named-content>; decimalLatitude: <named-content xmlns:xlink="http://www.w3.org/1999/xlink" content-type="dwc:decimalLatitude" xlink:type="simple">42.560696</named-content>; decimalLongitude: <named-content xmlns:xlink="http://www.w3.org/1999/xlink" content-type="dwc:decimalLongitude" xlink:type="simple">20.153876</named-content>; <bold>Event:</bold> samplingProtocol: <named-content xmlns:xlink="http://www.w3.org/1999/xlink" content-type="dwc:samplingProtocol" xlink:type="simple">entomological net</named-content>; year: <named-content xmlns:xlink="http://www.w3.org/1999/xlink" content-type="dwc:year" xlink:type="simple">2014</named-content>; month: <named-content xmlns:xlink="http://www.w3.org/1999/xlink" content-type="dwc:month" xlink:type="simple">10</named-content>; day: <named-content xmlns:xlink="http://www.w3.org/1999/xlink" content-type="dwc:day" xlink:type="simple">15</named-content>; <bold>Record Level:</bold> datasetName: <named-content xmlns:xlink="http://www.w3.org/1999/xlink" content-type="dwc:datasetName" xlink:type="simple"><tp:taxon-name><tp:taxon-name-part taxon-name-part-type="order">Trichoptera</tp:taxon-name-part></tp:taxon-name> Bjeshket e Nemuna</named-content></p></list-item><list-item><p><bold>Type status:</bold> <named-content xmlns:xlink="http://www.w3.org/1999/xlink" content-type="dwc:typeStatus" xlink:type="simple">Paratype</named-content>. <bold>Occurrence:</bold> recordedBy: <named-content xmlns:xlink="http://www.w3.org/1999/xlink" content-type="dwc:recordedBy" xlink:type="simple">Halil Ibrahimi, Astrit Bilalli, Linda Grapci-Kotori, Donard Geci, Edison Kasumaj</named-content>; individualCount: <named-content xmlns:xlink="http://www.w3.org/1999/xlink" content-type="dwc:individualCount" xlink:type="simple">4</named-content>; sex: <named-content xmlns:xlink="http://www.w3.org/1999/xlink" content-type="dwc:sex" xlink:type="simple">male</named-content>; lifeStage: <named-content xmlns:xlink="http://www.w3.org/1999/xlink" content-type="dwc:lifeStage" xlink:type="simple">adult</named-content>; <bold>Taxon:</bold> class: <named-content xmlns:xlink="http://www.w3.org/1999/xlink" content-type="dwc:class" xlink:type="simple"><tp:taxon-name><tp:taxon-name-part taxon-name-part-type="class">Insecta</tp:taxon-name-part></tp:taxon-name></named-content>; order: <named-content xmlns:xlink="http://www.w3.org/1999/xlink" content-type="dwc:order" xlink:type="simple"><tp:taxon-name><tp:taxon-name-part taxon-name-part-type="order">Trichoptera</tp:taxon-name-part></tp:taxon-name></named-content>; family: <named-content xmlns:xlink="http://www.w3.org/1999/xlink" content-type="dwc:family" xlink:type="simple"><tp:taxon-name><tp:taxon-name-part taxon-name-part-type="family">Limnephilidae</tp:taxon-name-part></tp:taxon-name></named-content>; genus: <named-content xmlns:xlink="http://www.w3.org/1999/xlink" content-type="dwc:genus" xlink:type="simple"><tp:taxon-name><tp:taxon-name-part taxon-name-part-type="genus">Potamophylax</tp:taxon-name-part></tp:taxon-name></named-content>; specificEpithet: <named-content xmlns:xlink="http://www.w3.org/1999/xlink" content-type="dwc:specificEpithet" xlink:type="simple"><tp:taxon-name><tp:taxon-name-part taxon-name-part-type="genus" reg="Potamophylax"/><tp:taxon-name-part taxon-name-part-type="species" reg="coronavirus">coronavirus</tp:taxon-name-part></tp:taxon-name></named-content>; taxonRank: <named-content xmlns:xlink="http://www.w3.org/1999/xlink" content-type="dwc:taxonRank" xlink:type="simple">species</named-content>; scientificNameAuthorship: <named-content xmlns:xlink="http://www.w3.org/1999/xlink" content-type="dwc:scientificNameAuthorship" xlink:type="simple">Ibrahimi, Bilalli &amp; Vitecek</named-content>; nomenclaturalCode: <named-content xmlns:xlink="http://www.w3.org/1999/xlink" content-type="dwc:nomenclaturalCode" xlink:type="simple">ICZN</named-content>; <bold>Location:</bold> continent: <named-content xmlns:xlink="http://www.w3.org/1999/xlink" content-type="dwc:continent" xlink:type="simple">Europe</named-content>; waterBody: <named-content xmlns:xlink="http://www.w3.org/1999/xlink" content-type="dwc:waterBody" xlink:type="simple">Adriatic Watershed</named-content>; country: <named-content xmlns:xlink="http://www.w3.org/1999/xlink" content-type="dwc:country" xlink:type="simple">Kosovo</named-content>; countryCode: <named-content xmlns:xlink="http://www.w3.org/1999/xlink" content-type="dwc:countryCode" xlink:type="simple">XKS</named-content>; municipality: <named-content xmlns:xlink="http://www.w3.org/1999/xlink" content-type="dwc:municipality" xlink:type="simple">Deçan</named-content>; locality: <named-content xmlns:xlink="http://www.w3.org/1999/xlink" content-type="dwc:locality" xlink:type="simple">Bjeshkët e Nemuna, Lloqan Mountain.</named-content>; verbatimLocality: <named-content xmlns:xlink="http://www.w3.org/1999/xlink" content-type="dwc:verbatimLocality" xlink:type="simple">A tributary of Lumbardhi i Deçanit River, Krojet e Ali Pashë Gucisë springs.</named-content>; verbatimElevation: <named-content xmlns:xlink="http://www.w3.org/1999/xlink" content-type="dwc:verbatimElevation" xlink:type="simple">2066</named-content>; decimalLatitude: <named-content xmlns:xlink="http://www.w3.org/1999/xlink" content-type="dwc:decimalLatitude" xlink:type="simple">42.5491</named-content>; decimalLongitude: <named-content xmlns:xlink="http://www.w3.org/1999/xlink" content-type="dwc:decimalLongitude" xlink:type="simple">20.13833</named-content>; <bold>Event:</bold> samplingProtocol: <named-content xmlns:xlink="http://www.w3.org/1999/xlink" content-type="dwc:samplingProtocol" xlink:type="simple">entomological net</named-content>; year: <named-content xmlns:xlink="http://www.w3.org/1999/xlink" content-type="dwc:year" xlink:type="simple">2014</named-content>; month: <named-content xmlns:xlink="http://www.w3.org/1999/xlink" content-type="dwc:month" xlink:type="simple">11</named-content>; day: <named-content xmlns:xlink="http://www.w3.org/1999/xlink" content-type="dwc:day" xlink:type="simple">21</named-content>; <bold>Record Level:</bold> datasetName: <named-content xmlns:xlink="http://www.w3.org/1999/xlink" content-type="dwc:datasetName" xlink:type="simple"><tp:taxon-name><tp:taxon-name-part taxon-name-part-type="order">Trichoptera</tp:taxon-name-part></tp:taxon-name> Bjeshket e Nemuna</named-content></p></list-item><list-item><p><bold>Type status:</bold> <named-content xmlns:xlink="http://www.w3.org/1999/xlink" content-type="dwc:typeStatus" xlink:type="simple">Paratype</named-content>. <bold>Occurrence:</bold> recordedBy: <named-content xmlns:xlink="http://www.w3.org/1999/xlink" content-type="dwc:recordedBy" xlink:type="simple">Halil Ibrahimi, Astrit Bilalli, Linda Grapci-Kotori, Donard Geci, Edison Kasumaj</named-content>; individualCount: <named-content xmlns:xlink="http://www.w3.org/1999/xlink" content-type="dwc:individualCount" xlink:type="simple">2</named-content>; sex: <named-content xmlns:xlink="http://www.w3.org/1999/xlink" content-type="dwc:sex" xlink:type="simple">male</named-content>; lifeStage: <named-content xmlns:xlink="http://www.w3.org/1999/xlink" content-type="dwc:lifeStage" xlink:type="simple">adult</named-content>; <bold>Taxon:</bold> class: <named-content xmlns:xlink="http://www.w3.org/1999/xlink" content-type="dwc:class" xlink:type="simple"><tp:taxon-name><tp:taxon-name-part taxon-name-part-type="class">Insecta</tp:taxon-name-part></tp:taxon-name></named-content>; order: <named-content xmlns:xlink="http://www.w3.org/1999/xlink" content-type="dwc:order" xlink:type="simple"><tp:taxon-name><tp:taxon-name-part taxon-name-part-type="order">Trichoptera</tp:taxon-name-part></tp:taxon-name></named-content>; family: <named-content xmlns:xlink="http://www.w3.org/1999/xlink" content-type="dwc:family" xlink:type="simple"><tp:taxon-name><tp:taxon-name-part taxon-name-part-type="family">Limnephilidae</tp:taxon-name-part></tp:taxon-name></named-content>; genus: <named-content xmlns:xlink="http://www.w3.org/1999/xlink" content-type="dwc:genus" xlink:type="simple"><tp:taxon-name><tp:taxon-name-part taxon-name-part-type="genus">Potamophylax</tp:taxon-name-part></tp:taxon-name></named-content>; specificEpithet: <named-content xmlns:xlink="http://www.w3.org/1999/xlink" content-type="dwc:specificEpithet" xlink:type="simple"><tp:taxon-name><tp:taxon-name-part taxon-name-part-type="genus" reg="Potamophylax"/><tp:taxon-name-part taxon-name-part-type="species" reg="coronavirus">coronavirus</tp:taxon-name-part></tp:taxon-name></named-content>; taxonRank: <named-content xmlns:xlink="http://www.w3.org/1999/xlink" content-type="dwc:taxonRank" xlink:type="simple">species</named-content>; scientificNameAuthorship: <named-content xmlns:xlink="http://www.w3.org/1999/xlink" content-type="dwc:scientificNameAuthorship" xlink:type="simple">Ibrahimi, Bilalli &amp; Vitecek</named-content>; nomenclaturalCode: <named-content xmlns:xlink="http://www.w3.org/1999/xlink" content-type="dwc:nomenclaturalCode" xlink:type="simple">ICZN</named-content>; <bold>Location:</bold> continent: <named-content xmlns:xlink="http://www.w3.org/1999/xlink" content-type="dwc:continent" xlink:type="simple">Europe</named-content>; waterBody: <named-content xmlns:xlink="http://www.w3.org/1999/xlink" content-type="dwc:waterBody" xlink:type="simple">Adriatic Watershed</named-content>; country: <named-content xmlns:xlink="http://www.w3.org/1999/xlink" content-type="dwc:country" xlink:type="simple">Kosovo</named-content>; countryCode: <named-content xmlns:xlink="http://www.w3.org/1999/xlink" content-type="dwc:countryCode" xlink:type="simple">XKS</named-content>; municipality: <named-content xmlns:xlink="http://www.w3.org/1999/xlink" content-type="dwc:municipality" xlink:type="simple">Deçan</named-content>; locality: <named-content xmlns:xlink="http://www.w3.org/1999/xlink" content-type="dwc:locality" xlink:type="simple">Bjeshkët e Nemuna, Lloqan Mountain.</named-content>; verbatimLocality: <named-content xmlns:xlink="http://www.w3.org/1999/xlink" content-type="dwc:verbatimLocality" xlink:type="simple">A tributary of Lumbardhi i Deçanit River, Krojet e Ali Pashë Gucisë springs.</named-content>; verbatimElevation: <named-content xmlns:xlink="http://www.w3.org/1999/xlink" content-type="dwc:verbatimElevation" xlink:type="simple">2066</named-content>; decimalLatitude: <named-content xmlns:xlink="http://www.w3.org/1999/xlink" content-type="dwc:decimalLatitude" xlink:type="simple">42.5491</named-content>; decimalLongitude: <named-content xmlns:xlink="http://www.w3.org/1999/xlink" content-type="dwc:decimalLongitude" xlink:type="simple">20.13833</named-content>; <bold>Event:</bold> samplingProtocol: <named-content xmlns:xlink="http://www.w3.org/1999/xlink" content-type="dwc:samplingProtocol" xlink:type="simple">entomological net</named-content>; year: <named-content xmlns:xlink="http://www.w3.org/1999/xlink" content-type="dwc:year" xlink:type="simple">2020</named-content>; month: <named-content xmlns:xlink="http://www.w3.org/1999/xlink" content-type="dwc:month" xlink:type="simple">12</named-content>; day: <named-content xmlns:xlink="http://www.w3.org/1999/xlink" content-type="dwc:day" xlink:type="simple">03</named-content>; <bold>Record Level:</bold> datasetName: <named-content xmlns:xlink="http://www.w3.org/1999/xlink" content-type="dwc:datasetName" xlink:type="simple"><tp:taxon-name><tp:taxon-name-part taxon-name-part-type="order">Trichoptera</tp:taxon-name-part></tp:taxon-name> Bjeshket e Nemuna</named-content></p></list-item></list></tp:treatment-sec><tp:treatment-sec sec-type="Description"><title>Description</title><p><bold>Male.</bold> <italic>General appearance</italic> (Figs <xref ref-type="fig" rid="F6736215">2</xref>, <xref ref-type="fig" rid="F6736219">3</xref>). Head and appendages brown, prothorax, sclerites of meso and metathorax and coxae dark brown to black; femora and tibiae brown, tarsi gradually darkening towards the apex. Wings dark brown with dark setae. Male maxillary palp 3 segmented. Forewing length 10 – 11.5 mm, spur formula 1-3-4.</p><p><italic>Male genitalia</italic> (Figs <xref ref-type="fig" rid="F6741259">4</xref>, <xref ref-type="fig" rid="F6741331">5</xref>, <xref ref-type="fig" rid="F6741371">6</xref>). Tergite VIII dark brown to black, darker than the preceding tergites, in dorsal view roughly quadratic in shape, with dorsal portion slightly narrower, posterior margin with distinct median lobe; setation concentrated on proximal portion of segment VIII, which is well sclerotised, spinate area roughly rectangular in shape with a slightly wider base in dorsal view, located on the semi-membranous distal portion of segment VIII, covered by small black spines, which are more abundant at the apex. Segment IX laterally broad, with rounded proximal areas entering into segment VIII, with short and narrow dorsal and ventral portions. Superior appendages in lateral view long, subrectangular, with rounded tips, slightly narrowing at their basal part, covered with thin setae of medium length. Intermediate appendages long, sickle-shaped with slightly rounded apex, turned upwards. Inferior appendages long, asymmetric, broadly connected with the segment IX and fused throughout most of their length, the separation line between them and segment IX visible only in basal third, bulging dorsally at the area between them and segment IX, their protruding upper portion truncated squarely, both dorsal and ventral corners of the upper portion forming rounded points, parallel to each other, directed mesally. Phallic apparatus consists of an aedeagus of medium height and a pair of parameres. Aedeagus bulbous, narrow in the middle, enlarged at the tip with bifid apex, apicomesal excision wide-U-shaped. Parameres robust, brown-black in colour, with a wider base, narrowing gradually towards the apex, with a bunch of short and very thick spines originating mainly at the distal third and a few of them ventraly.</p><p><bold>Female.</bold> A single female specimen collected during the field trip generally resembles the female of <italic><tp:taxon-name><tp:taxon-name-part taxon-name-part-type="genus" reg="Potamophylax">Potamophylax</tp:taxon-name-part> <tp:taxon-name-part taxon-name-part-type="species" reg="juliani">juliani</tp:taxon-name-part></tp:taxon-name></italic>, but smaller in size.</p><p>Smaller and of lighter colour than the male. Head and appendages brown, prothorax, sclerites of meso and metathorax light brown to brown; femora and tibiae brown, tarsi gradually darkening towards the apex. Brachypterous. Forewings light brown in colour, shorter than abdomen, with very long and strong erect setae, mostly on the longitudinal veins. Forewing length 8.5 mm. Spur formula 1-3-4. Antennae slender.</p><p>It has slightly damaged terminalia and thus we currently refrain from describing genitalia.</p></tp:treatment-sec><tp:treatment-sec sec-type="Diagnosis"><title>Diagnosis</title><p>Males of the new species are most similar to <italic><tp:taxon-name><tp:taxon-name-part taxon-name-part-type="genus" reg="Potamophylax">Potamophylax</tp:taxon-name-part> <tp:taxon-name-part taxon-name-part-type="species" reg="juliani">juliani</tp:taxon-name-part></tp:taxon-name></italic>, currently known only from Bulgaria and <italic><tp:taxon-name><tp:taxon-name-part taxon-name-part-type="genus" reg="Potamophylax">Potamophylax</tp:taxon-name-part> <tp:taxon-name-part taxon-name-part-type="species" reg="winneguthi">winneguthi</tp:taxon-name-part></tp:taxon-name></italic>, known from Bosnia and Herzegovina and Serbia, but differ in exhibiting: (1) elongated subrectangular superior appendages in lateral view, slightly narrowing at their base, rounded at the apex; (2) hardly acuminate, almost rounded apex of intermediate appendages in lateral view; (3) differently shaped inferior appendages, bulging dorsally at the area between them and segment IX in lateral view, with high and broad upper protruding portion, with a narrow distance between dorsal and ventral corners of the upper portion, which are set parallel to each other and directed mesially; (4) spinate area narrow, roughly rectangular in dorsal view, only slightly wider at the base and (5) short stout parameres with base wider than the apex and short, very thick spines originating below the apex, only slightly reaching above the apex and few other smaller ones proximally. <italic><tp:taxon-name><tp:taxon-name-part taxon-name-part-type="genus" reg="Potamophylax">Potamophylax</tp:taxon-name-part> <tp:taxon-name-part taxon-name-part-type="species" reg="juliani">juliani</tp:taxon-name-part></tp:taxon-name></italic> males have: (1) small, laterally rounded, ovoid superior appendages; (2) long, slender intermediate appendages with sharply acuminate apex in lateral view; (3) rather short inferior appendages, with a shortened protruding upper portion as high as half of the entire appendage’s height, with a wide distance between dorsal and ventral corners, which are set parallel to each other and directed mesially; (4) spinate area in dorsal view narrow at the apex and almost three times wider at the base and (5) short stout parameres with very wide basal third and narrow apex, with 15 – 20 thick spines of medium length originating mostly from the tip. <italic><tp:taxon-name><tp:taxon-name-part taxon-name-part-type="genus" reg="Potamophylax">Potamophylax</tp:taxon-name-part> <tp:taxon-name-part taxon-name-part-type="species" reg="winneguthi">winneguthi</tp:taxon-name-part></tp:taxon-name></italic> males have: (1) small, laterally semicircular superior appendages; (2) long slender intermediate appendages with acuminate apex; (3) inferior appendages parallel-edged, dorsally truncated in a rectangular manner, longer on their ventral edge, directed dorsad; (4) spinate area wide, covering almost the entire width of the distal portion of segment VIII in dorsal view and (5) short stout parallel-edged parameres with almost same width along the entire length, only slightly narrower at their middle part, with 5-7 very long spines originating from distal half.</p><p>The new species also differs from both of its most similar congeners by its considerably smaller size and different type of habitat, inhabiting open high altitude eucrenal zones.</p></tp:treatment-sec><tp:treatment-sec sec-type="Etymology"><title>Etymology</title><p>The species epithet <italic><tp:taxon-name><tp:taxon-name-part taxon-name-part-type="genus" reg="Potamophylax"/><tp:taxon-name-part taxon-name-part-type="species" reg="coronavirus">coronavirus</tp:taxon-name-part></tp:taxon-name></italic> relates to the <italic>severe acute respiratory syndrome <tp:taxon-name><tp:taxon-name-part taxon-name-part-type="genus" reg="Potamophylax"/><tp:taxon-name-part taxon-name-part-type="species" reg="coronavirus">coronavirus</tp:taxon-name-part></tp:taxon-name> 2 (SARS-CoV-2)</italic> which caused a global pandemia starting 2020. The current paper was written during the quarantine time due to the pandemics. The species epithet also emphasises figuratively another silent pandemic occurring on freshwater organisms in Kosovo rivers, due to the pollution and degradation of freshwater habitats, including particularly the increased activity of mismanaged hydropower plants.</p></tp:treatment-sec><tp:treatment-sec sec-type="Distribution"><title>Distribution</title><p>During the field survey in the Bjeshkët e Nemuna Mountains, we found <italic><tp:taxon-name><tp:taxon-name-part taxon-name-part-type="genus" reg="Potamophylax">Potamophylax</tp:taxon-name-part> <tp:taxon-name-part taxon-name-part-type="species" reg="coronavirus">coronavirus</tp:taxon-name-part></tp:taxon-name></italic> sp. n. at only two localities within a 3 km perimeter, although several other springs and brooks were sampled.</p></tp:treatment-sec><tp:treatment-sec sec-type="Ecology"><title>Ecology</title><p>Both sampling stations are open spring areas, located above 2000 m a.s.l. The substrate of streams close to the sampling sites was dominated by meso- to macrolithal, surrounded by riparian vegetation. The species was collected during the day by handpicking and entomological nets. The species was not observed flying, implying low flying activity. No specimen was caught with light traps. The species was collected during late September, October, November and early December, implying it has an autumn flying period. In both sites, the specimens of the new species were collected only within a one-kilometre perimeter from the spring area downwards along the stream, implying that it is a typical eucrenal species.</p><p>In both sampling stations, <italic><tp:taxon-name><tp:taxon-name-part taxon-name-part-type="genus" reg="Potamophylax">Potamophylax</tp:taxon-name-part> <tp:taxon-name-part taxon-name-part-type="species" reg="coronavirus">coronavirus</tp:taxon-name-part></tp:taxon-name></italic> sp. n. was found in sympatry with the following species: <italic><tp:taxon-name><tp:taxon-name-part taxon-name-part-type="genus" reg="Rhyacophila">Rhyacophila</tp:taxon-name-part> <tp:taxon-name-part taxon-name-part-type="species" reg="tristis">tristis</tp:taxon-name-part></tp:taxon-name></italic> Pictet, 1834, <italic><tp:taxon-name><tp:taxon-name-part taxon-name-part-type="genus" reg="Allogamus">Allogamus</tp:taxon-name-part> <tp:taxon-name-part taxon-name-part-type="species" reg="uncatus">uncatus</tp:taxon-name-part></tp:taxon-name></italic> (Brauer, 1857), <italic><tp:taxon-name><tp:taxon-name-part taxon-name-part-type="genus" reg="Drusus">Drusus</tp:taxon-name-part> <tp:taxon-name-part taxon-name-part-type="species" reg="botosaneanui">botosaneanui</tp:taxon-name-part></tp:taxon-name></italic> Kumanski, 1968, <italic><tp:taxon-name><tp:taxon-name-part taxon-name-part-type="genus" reg="Drusus">Drusus</tp:taxon-name-part> <tp:taxon-name-part taxon-name-part-type="species" reg="krusniki">krusniki</tp:taxon-name-part></tp:taxon-name></italic> Malicky, 1981 and <italic><tp:taxon-name><tp:taxon-name-part taxon-name-part-type="genus" reg="Drusus">Drusus</tp:taxon-name-part> <tp:taxon-name-part taxon-name-part-type="species" reg="fortos">fortos</tp:taxon-name-part></tp:taxon-name></italic> Ibrahimi and Oláh, 2017.</p></tp:treatment-sec><tp:treatment-sec sec-type="Results of phylogenetic analysis"><title>Results of phylogenetic analysis</title><p>Both methods recovered the same supported topology and highly similar support values. The phylogenetic analyses reveal that the <italic><tp:taxon-name><tp:taxon-name-part taxon-name-part-type="genus" reg="Potamophylax">P.</tp:taxon-name-part> <tp:taxon-name-part taxon-name-part-type="species" reg="winneguthi">winneguthi</tp:taxon-name-part></tp:taxon-name></italic> species group is monophyletic with regard to the other included <italic><tp:taxon-name><tp:taxon-name-part taxon-name-part-type="genus" reg="Potamophylax">Potamophylax</tp:taxon-name-part></tp:taxon-name></italic> species and <italic><tp:taxon-name><tp:taxon-name-part taxon-name-part-type="genus" reg="Melampophylax">Melampophylax</tp:taxon-name-part></tp:taxon-name></italic> (Fig. <xref ref-type="fig" rid="F6747030">7</xref>, Suppl. materials <xref ref-type="supplementary-material" rid="S6844857">1</xref>, <xref ref-type="supplementary-material" rid="S6844771">2</xref>). Within the <italic><tp:taxon-name><tp:taxon-name-part taxon-name-part-type="genus" reg="Potamophylax">P.</tp:taxon-name-part> <tp:taxon-name-part taxon-name-part-type="species" reg="winneguthi">winneguthi</tp:taxon-name-part></tp:taxon-name></italic> species group, relationships are largely unresolved. Only the proposed conspecificity of males and females is confirmed in all four species (posterior probabilities of 1.0, high bootstrap support). In addition, the <italic><tp:taxon-name><tp:taxon-name-part taxon-name-part-type="genus" reg="Potamophylax">Potamophylax</tp:taxon-name-part></tp:taxon-name></italic> spp. from Kosovo and Bulgaria appear to have a sister relationship in this group. The uncorrected interspecific pairwise distance between <italic><tp:taxon-name><tp:taxon-name-part taxon-name-part-type="genus" reg="Potamophylax">P.</tp:taxon-name-part> <tp:taxon-name-part taxon-name-part-type="species" reg="coronavirus">coronavirus</tp:taxon-name-part></tp:taxon-name></italic> and other species of the <italic><tp:taxon-name><tp:taxon-name-part taxon-name-part-type="genus" reg="Potamophylax"/><tp:taxon-name-part taxon-name-part-type="species" reg="winneguthi">winneguthi</tp:taxon-name-part></tp:taxon-name></italic> species group is on par with those amongst other recognised species in the group, as well as with the yet ambiguously identified taxa from the Sharr, Rila and Bajgorë Mountains (0.03-0.05;Suppl. materials <xref ref-type="supplementary-material" rid="S6844771">2</xref>, <xref ref-type="supplementary-material" rid="S6856713">3</xref>).</p></tp:treatment-sec><tp:treatment-sec><!--Section generated to contain objects referenced in tp:taxon-treatment.--><fig id="F6736215" position="float" orientation="portrait"><object-id xmlns:xlink="http://www.w3.org/1999/xlink" content-type="arpha" xlink:type="simple">44BC6BD0-F6A1-54D4-9A35-78177A68353B</object-id><object-id xmlns:xlink="http://www.w3.org/1999/xlink" content-type="doi" xlink:type="simple">10.3897/BDJ.9.e64486.figure2</object-id><label>Figure 2.</label><caption><p>Adults of <italic><tp:taxon-name><tp:taxon-name-part taxon-name-part-type="genus" reg="Potamophylax">Potamophylax</tp:taxon-name-part> <tp:taxon-name-part taxon-name-part-type="species" reg="coronavirus">coronavirus</tp:taxon-name-part></tp:taxon-name></italic> sp. n. in copulation.</p></caption><graphic xmlns:xlink="http://www.w3.org/1999/xlink" xlink:href="bdj-09-e64486-g002.jpg" position="float" id="oo_506769.jpg" orientation="portrait" xlink:type="simple"><uri content-type="original_file" xlink:type="simple">https://binary.pensoft.net/fig/506769</uri></graphic></fig><fig id="F6736219" position="float" orientation="portrait"><object-id xmlns:xlink="http://www.w3.org/1999/xlink" content-type="arpha" xlink:type="simple">D5552389-D256-564A-9717-3DC40DEDCE57</object-id><object-id xmlns:xlink="http://www.w3.org/1999/xlink" content-type="doi" xlink:type="simple">10.3897/BDJ.9.e64486.figure3</object-id><label>Figure 3.</label><caption><p>Male adult of <italic><tp:taxon-name><tp:taxon-name-part taxon-name-part-type="genus" reg="Potamophylax">Potamophylax</tp:taxon-name-part> <tp:taxon-name-part taxon-name-part-type="species" reg="coronavirus">coronavirus</tp:taxon-name-part></tp:taxon-name></italic> sp. n.</p></caption><graphic xmlns:xlink="http://www.w3.org/1999/xlink" xlink:href="bdj-09-e64486-g003.jpg" position="float" id="oo_506773.jpg" orientation="portrait" xlink:type="simple"><uri content-type="original_file" xlink:type="simple">https://binary.pensoft.net/fig/506773</uri></graphic></fig><fig id="F6741259" position="float" orientation="portrait"><object-id xmlns:xlink="http://www.w3.org/1999/xlink" content-type="arpha" xlink:type="simple">AF8DE229-C846-5181-844C-6BFDDDAA3072</object-id><object-id xmlns:xlink="http://www.w3.org/1999/xlink" content-type="doi" xlink:type="simple">10.3897/BDJ.9.e64486.figure4</object-id><label>Figure 4.</label><caption><p>Left lateral view of the male genitalia of <italic><tp:taxon-name><tp:taxon-name-part taxon-name-part-type="genus" reg="Potamophylax">Potamophylax</tp:taxon-name-part> <tp:taxon-name-part taxon-name-part-type="species" reg="coronavirus">coronavirus</tp:taxon-name-part></tp:taxon-name></italic> sp. n.</p><p>VIII - tergite VIII, IX - segment IX, ia - inferior appendages, ima - intermediate appendages, sa - superior appendages.</p></caption><graphic xmlns:xlink="http://www.w3.org/1999/xlink" xlink:href="bdj-09-e64486-g004.jpg" position="float" id="oo_522724.jpg" orientation="portrait" xlink:type="simple"><uri content-type="original_file" xlink:type="simple">https://binary.pensoft.net/fig/522724</uri></graphic></fig><fig id="F6741331" position="float" orientation="portrait"><object-id xmlns:xlink="http://www.w3.org/1999/xlink" content-type="arpha" xlink:type="simple">1E0B1292-56FD-5308-B2C3-7AC9163BA1AA</object-id><object-id xmlns:xlink="http://www.w3.org/1999/xlink" content-type="doi" xlink:type="simple">10.3897/BDJ.9.e64486.figure5</object-id><label>Figure 5.</label><caption><p>Caudal (A) and dorsal (B) view of the male genitalia of <italic><tp:taxon-name><tp:taxon-name-part taxon-name-part-type="genus" reg="Potamophylax">Potamophylax</tp:taxon-name-part> <tp:taxon-name-part taxon-name-part-type="species" reg="coronavirus">coronavirus</tp:taxon-name-part></tp:taxon-name></italic> sp. n.</p><p>VIII - tergite VIII, ia - inferior appendages, ima - intermediate appendages, sa - superior appendages.</p></caption><graphic xmlns:xlink="http://www.w3.org/1999/xlink" xlink:href="bdj-09-e64486-g005.jpg" position="float" id="oo_522752.jpg" orientation="portrait" xlink:type="simple"><uri content-type="original_file" xlink:type="simple">https://binary.pensoft.net/fig/522752</uri></graphic></fig><fig id="F6741371" position="float" orientation="portrait"><object-id xmlns:xlink="http://www.w3.org/1999/xlink" content-type="arpha" xlink:type="simple">CAAB7616-969A-50FD-89FB-7ED3DBBEFFFF</object-id><object-id xmlns:xlink="http://www.w3.org/1999/xlink" content-type="doi" xlink:type="simple">10.3897/BDJ.9.e64486.figure6</object-id><label>Figure 6.</label><caption><p>Aedeagus (a) and parameres (p) of the male genitalia of <italic><tp:taxon-name><tp:taxon-name-part taxon-name-part-type="genus" reg="Potamophylax">Potamophylax</tp:taxon-name-part> <tp:taxon-name-part taxon-name-part-type="species" reg="coronavirus">coronavirus</tp:taxon-name-part></tp:taxon-name></italic> sp. n. in lateral (A) and ventral view (B).</p></caption><graphic xmlns:xlink="http://www.w3.org/1999/xlink" xlink:href="bdj-09-e64486-g006.jpg" position="float" id="oo_522890.jpg" orientation="portrait" xlink:type="simple"><uri content-type="original_file" xlink:type="simple">https://binary.pensoft.net/fig/522890</uri></graphic></fig><fig id="F6747030" position="float" orientation="portrait"><object-id xmlns:xlink="http://www.w3.org/1999/xlink" content-type="arpha" xlink:type="simple">07FE80F2-2D4C-5042-A2C7-24E6E4DC13E2</object-id><object-id xmlns:xlink="http://www.w3.org/1999/xlink" content-type="doi" xlink:type="simple">10.3897/BDJ.9.e64486.figure7</object-id><label>Figure 7.</label><caption><p>Maximum Likelihood tree of phylogenetic relationships within the <italic><tp:taxon-name><tp:taxon-name-part taxon-name-part-type="genus" reg="Potamophylax">Potamophylax</tp:taxon-name-part> <tp:taxon-name-part taxon-name-part-type="species" reg="winneguthi">winneguthi</tp:taxon-name-part></tp:taxon-name></italic> species group and closely related congeners. The <italic><tp:taxon-name><tp:taxon-name-part taxon-name-part-type="genus" reg="Potamophylax">P.</tp:taxon-name-part> <tp:taxon-name-part taxon-name-part-type="species" reg="winneguthi">winneguthi</tp:taxon-name-part></tp:taxon-name></italic> group comprises a highly supported clade with new species <italic><tp:taxon-name><tp:taxon-name-part taxon-name-part-type="genus" reg="Potamophylax">P.</tp:taxon-name-part> <tp:taxon-name-part taxon-name-part-type="species" reg="coronavirus">coronavirus</tp:taxon-name-part></tp:taxon-name></italic> sp. n. supported as sister to other species of the group, including yet ambiguously identified taxa from the Sharr, Rila and Bajgorë Mountains. Support from SH-like approximate likelihood ratio tests/Ultrafast Bootstrap/Bayesian posterior probabilities are presented above nodes; outgroup: <italic><tp:taxon-name><tp:taxon-name-part taxon-name-part-type="genus" reg="Melampophylax">Melampophylax</tp:taxon-name-part> <tp:taxon-name-part taxon-name-part-type="species" reg="austriacus">austriacus</tp:taxon-name-part></tp:taxon-name></italic>.</p></caption><graphic xmlns:xlink="http://www.w3.org/1999/xlink" xlink:href="bdj-09-e64486-g007.jpg" position="float" id="oo_528626.jpg" orientation="portrait" xlink:type="simple"><uri content-type="original_file" xlink:type="simple">https://binary.pensoft.net/fig/528626</uri></graphic></fig><supplementary-material xmlns:xlink="http://www.w3.org/1999/xlink" id="S6844857" orientation="portrait" position="float" xlink:type="simple"><object-id content-type="arpha" xlink:type="simple">676F1025-E2E6-5F70-8E6B-7F940FB9A3D3</object-id><object-id content-type="doi" xlink:type="simple">10.3897/BDJ.9.e64486.suppl1</object-id><label>Supplementary material 1</label><caption><p>Maximum clade credibility tree of phylogenetic relationships within the <italic><tp:taxon-name><tp:taxon-name-part taxon-name-part-type="genus" reg="Potamophylax">Potamophylax</tp:taxon-name-part> <tp:taxon-name-part taxon-name-part-type="species" reg="winneguthi">winneguthi</tp:taxon-name-part></tp:taxon-name></italic> species group and closely related groups inferred from one of two Bayesian tree samples obtained via BEAST. The new species <italic><tp:taxon-name><tp:taxon-name-part taxon-name-part-type="genus" reg="Potamophylax">P.</tp:taxon-name-part> <tp:taxon-name-part taxon-name-part-type="species" reg="coronavirus">coronavirus</tp:taxon-name-part></tp:taxon-name></italic> sp. n. is supported as sister to other taxa of the highly supported <italic><tp:taxon-name><tp:taxon-name-part taxon-name-part-type="genus" reg="Potamophylax">P.</tp:taxon-name-part> <tp:taxon-name-part taxon-name-part-type="species" reg="winneguthi">winneguthi</tp:taxon-name-part></tp:taxon-name></italic> group. Bayesian posterior probabilites are presented next to nodes; outgroup: <italic><tp:taxon-name><tp:taxon-name-part taxon-name-part-type="genus" reg="Melampophylax">Melampophylax</tp:taxon-name-part> <tp:taxon-name-part taxon-name-part-type="species" reg="austriacus">austriacus</tp:taxon-name-part></tp:taxon-name></italic>.</p></caption><statement content-type="dataType"><label>Data type</label><p>Genomic</p></statement><p>File: oo_524375.jpg</p><media xlink:href="bdj-09-e64486-s001.jpg" mimetype="jpg file" mime-subtype="jpg" position="float" orientation="portrait" xlink:type="simple"><uri content-type="original_file" xlink:type="simple">https://binary.pensoft.net/file/524375</uri></media><attrib specific-use="authors">Halil Ibrahimi, Astrit Bilalli, Simon Vitecek, Steffen U. Pauls, Felicitas Erzinger, Agim Gashi, Linda Grapci-Kotori, Donard Geci, Milaim Musliu and Edison Kasumaj</attrib></supplementary-material><supplementary-material xmlns:xlink="http://www.w3.org/1999/xlink" id="S6844771" orientation="portrait" position="float" xlink:type="simple"><object-id content-type="arpha" xlink:type="simple">729E2BE3-70C1-5C86-9533-60C45E140134</object-id><object-id content-type="doi" xlink:type="simple">10.3897/BDJ.9.e64486.suppl2</object-id><label>Supplementary material 2</label><caption><p>Uncorrected pairwise distances amongst study specimens on the basis of the concatenated alignment of all six gene fragments. Highlighted in grey are species and specimens from the <italic><tp:taxon-name><tp:taxon-name-part taxon-name-part-type="genus" reg="Potamophylax">P.</tp:taxon-name-part> <tp:taxon-name-part taxon-name-part-type="species" reg="winneguthi">winneguthi</tp:taxon-name-part></tp:taxon-name></italic>-complex. In the matrix, light grey fields indicate intraspecific distances; dark grey fields interspecific distances.*Values in specimen are out of range, because the CAD locus was completely missing and coded in Ns.</p></caption><statement content-type="dataType"><label>Data type</label><p>Genomic</p></statement><p>File: oo_527218.pdf</p><media xlink:href="bdj-09-e64486-s002.pdf" mimetype="Adobe Acrobat Document" mime-subtype="pdf" position="float" orientation="portrait" xlink:type="simple"><uri content-type="original_file" xlink:type="simple">https://binary.pensoft.net/file/527218</uri></media><attrib specific-use="authors">Halil Ibrahimi, Astrit Bilalli, Simon Vitecek, Steffen U. Pauls, Felicitas Erzinger, Agim Gashi, Linda Grapci-Kotori, Donard Geci, Milaim Musliu and Edison Kasumaj</attrib></supplementary-material><supplementary-material xmlns:xlink="http://www.w3.org/1999/xlink" id="S6856713" orientation="portrait" position="float" xlink:type="simple"><object-id content-type="arpha" xlink:type="simple">00CC1C76-641C-5018-953A-E296E643F504</object-id><object-id content-type="doi" xlink:type="simple">10.3897/BDJ.9.e64486.suppl3</object-id><label>Supplementary material 3</label><caption><p>Majority rule consensus tree of phylogenetic relationships within the <italic><tp:taxon-name><tp:taxon-name-part taxon-name-part-type="genus" reg="Potamophylax">Potamophylax</tp:taxon-name-part> <tp:taxon-name-part taxon-name-part-type="species" reg="winneguthi">winneguthi</tp:taxon-name-part></tp:taxon-name></italic> species group and closely related groups inferred from two Bayesian tree samples obtained via MrBayes. The new species <italic><tp:taxon-name><tp:taxon-name-part taxon-name-part-type="genus" reg="Potamophylax">P.</tp:taxon-name-part> <tp:taxon-name-part taxon-name-part-type="species" reg="coronavirus">coronavirus</tp:taxon-name-part></tp:taxon-name></italic> sp. n. is supported as sister to other taxa of the highly supported <italic><tp:taxon-name><tp:taxon-name-part taxon-name-part-type="genus" reg="Potamophylax">P.</tp:taxon-name-part> <tp:taxon-name-part taxon-name-part-type="species" reg="winneguthi">winneguthi</tp:taxon-name-part></tp:taxon-name></italic> group. Bayesian posterior probabilites are presented next to nodes; outgroup: <italic><tp:taxon-name><tp:taxon-name-part taxon-name-part-type="genus" reg="Melampophylax">Melampophylax</tp:taxon-name-part> <tp:taxon-name-part taxon-name-part-type="species" reg="austriacus">austriacus</tp:taxon-name-part></tp:taxon-name></italic>.</p></caption><statement content-type="dataType"><label>Data type</label><p>Genomic</p></statement><p>File: oo_527154.jpg</p><media xlink:href="bdj-09-e64486-s003.jpg" mimetype="jpg file" mime-subtype="jpg" position="float" orientation="portrait" xlink:type="simple"><uri content-type="original_file" xlink:type="simple">https://binary.pensoft.net/file/527154</uri></media><attrib specific-use="authors">Halil Ibrahimi, Astrit Bilalli, Simon Vitecek, Steffen U. Pauls, Felicitas Erzinger, Agim Gashi, Linda Grapci-Kotori, Donard Geci, Milaim Musliu and Edison Kasumaj</attrib></supplementary-material></tp:treatment-sec></tp:taxon-treatment>
